# Supplementary material for: Characterization of Two BAHD Acetyltransferases Highly Expressed in the Flowers of Jasminum sambac (L.) Aiton
Source: Plants (Basel). 2021 Dec 21;11(1):13. doi: 10.3390/plants11010013 (PMC8747370; doi:10.3390/plants11010013)
Supplement: Supplementary file 1 [file plants-11-00013-s001.zip]

Archive with 1 entries (1 files):
- plants-1509910-supplementary.pdf
